# Supplementary material for: Transcriptome profiling and in silico detection of the antimicrobial peptides of red king crab Paralithodes camtschaticus
Source: Sci Rep. 2020 Jul 29;10:12679. doi: 10.1038/s41598-020-69126-4 (PMC7391757; doi:10.1038/s41598-020-69126-4)
Supplement: Supplementary file 3 — Supplementary Table S2 [file 41598_2020_69126_MOESM3_ESM.xlsx]

## Sheet: CAMP R3
	Support Vector Machine (SVM) classifier			Random Forest classifier			Discriminant Analysis classifier			Artificial Neural Network (ANN) classifier		General score
Seq. ID.	Class	AMP probability		Class	AMP probability		Class	AMP probability		Class
PcAcp1	AMP	0.997		AMP	0.93		AMP	1		AMP		AMP
PcAcp2	AMP	0.998		AMP	0.915		AMP	1		AMP		AMP
PcAcp3	AMP	1		AMP	0.935		AMP	1		AMP		AMP
PcAcp4	AMP	1		AMP	0.966		AMP	1		AMP		AMP
PcALF1	AMP	1		AMP	0.989		AMP	1		NAMP		AMP
PcALF2	AMP	1		AMP	0.9865		AMP	1		NAMP		AMP
PcALF3	AMP	1		AMP	0.6405		AMP	1		AMP		AMP
PcALF4	AMP	1		AMP	0.674		AMP	1		AMP		AMP
PcBuf1	AMP	1		AMP	0.9565		AMP	1		AMP		AMP
PcBuf2	AMP	1		AMP	0.9815		AMP	1		AMP		AMP
PcBuf3	AMP	0.503		NAMP	0.3765		AMP	0.613		AMP		AMP
PcCrs1	AMP	0.98		AMP	0.867		AMP	0.972		AMP		AMP
PcCrs2	AMP	1		AMP	0.964		AMP	1		AMP		AMP
PcCrs3	AMP	1		AMP	0.946		AMP	0.993		AMP		AMP
PcCrs4	AMP	1		AMP	0.947		AMP	1		AMP		AMP
PcCrs5	AMP	1		AMP	0.944		AMP	1		AMP		AMP
PcCrs6	AMP	1		AMP	0.9635		AMP	1		AMP		AMP
PcCrs7	AMP	1		AMP	0.9435		AMP	1		AMP		AMP
PcCrs8	AMP	1		AMP	0.9485		AMP	1		AMP		AMP
PcLys1	AMP	1		AMP	0.8845		AMP	1		AMP		AMP
PcPar1	AMP	0.976		AMP	0.796		AMP	0.641		AMP		AMP
PcPar2	AMP	0.932		NAMP	0.4415		NAMP	0.256		AMP		AMP
PcPar2.2	AMP	0.974		AMP	0.5265		NAMP	0.455		AMP		AMP
PcPar3	AMP	0.835		AMP	0.515		NAMP	0.374		AMP		AMP
PcPar4	NAMP	0.01		NAMP	0.009		NAMP	0.003		NAMP		NAMP
PcßThm	AMP	0.622		AMP	0.942		NAMP	0.384		NAMP		AMP
PcUbi1	AMP	1		AMP	0.9045		AMP	1		AMP		AMP
PcUbi2	AMP	1		AMP	0.917		AMP	1		AMP		AMP
DN106471_c0_g1_i1	NAMP	0.455		AMP	0.6215		AMP	0.963		AMP		AMP
PcKaz1	NAMP	0.332		NAMP	0.193		NAMP	0.108		NAMP		NAMP
DN11894_c0_g1_i1	AMP	1		AMP	0.968		NAMP	0		AMP		AMP
DN142437_c0_g1_i1	AMP	1		AMP	0.802		AMP	1		AMP		AMP
DN1514_c3_g5_i1	AMP	1		AMP	0.929		AMP	1		NAMP		AMP
DN160752_c0_g1_i1	NAMP	0.136		NAMP	0.0325		NAMP	0.014		NAMP		NAMP
DN167115_c0_g1_i1	AMP	0.778		AMP	0.9755		AMP	0.799		AMP		AMP
DN2036_c0_g2_i3	AMP	1		AMP	0.9515		AMP	1		AMP		AMP
DN2036_c0_g2_i5	AMP	1		AMP	0.9515		AMP	1		AMP		AMP
DN20694_c0_g1_i5	AMP	1		AMP	0.9625		NAMP	0		AMP		AMP
DN2174_c0_g1_i1	AMP	1		AMP	0.927		AMP	1		NAMP		AMP
DN22010_c0_g1_i3	NAMP	0.286		NAMP	0.1135		NAMP	0.061		AMP		NAMP
DN2339_c0_g5_i1	AMP	1		AMP	0.953		AMP	1		AMP		AMP
DN25141_c0_g1_i6	AMP	1		AMP	0.9295		NAMP	0		AMP		AMP
DN27023_c0_g1_i2	AMP	0.921		AMP	0.9365		AMP	0.995		NAMP		AMP
DN5804_c5_g1_i1	AMP	1		AMP	0.928		NAMP	0		NAMP		AMP
DN627_c0_g1_i1	AMP	1		AMP	0.8555		NAMP	0		AMP		AMP
DN90639_c0_g1_i1	AMP	1		AMP	0.936		NAMP	0		AMP		AMP
DN92735_c3_g1_i1	AMP	1		AMP	0.982		AMP	1		NAMP		AMP
DN953_c0_g1_i14	AMP	1		AMP	0.95		NAMP	0		AMP		AMP
				Class	AMP Probability
				AMP	0.963
				NAMP	0
				AMP	1
				AMP	1
				NAMP	0.014
				AMP	0.799
				AMP	1
				AMP	1
				NAMP	0
				AMP	1
				NAMP	0.061
				AMP	1
				NAMP	0
				AMP	0.995
				NAMP	0
				NAMP	0
				NAMP	0
				AMP	1
				NAMP	0
				AMP	1
				AMP	1
				AMP	1
				AMP	1
				AMP	1
				AMP	1
				AMP	1
				AMP	1
				AMP	1
				AMP	1
				AMP	0.613
				AMP	0.972
				AMP	1
				AMP	0.993
				AMP	1
				AMP	1
				AMP	1
				AMP	1
				AMP	1
				AMP	1
				AMP	0.641
				NAMP	0.256
				NAMP	0.455
				NAMP	0.374
				NAMP	0.003
				NAMP	0.384
				AMP	1
				AMP	1
				NAMP	0.108
