# Supplementary material for: Transcriptome profiling and in silico detection of the antimicrobial peptides of red king crab Paralithodes camtschaticus
Source: Sci Rep. 2020 Jul 29;10:12679. doi: 10.1038/s41598-020-69126-4 (PMC7391757; doi:10.1038/s41598-020-69126-4)
Supplement: Supplementary file 4 — Supplementary Table S3 [file 41598_2020_69126_MOESM4_ESM.xlsx]

## Sheet: RPKM values
	Gene contig	Region	2-B-top - total counts	2-B-top - RPKM	3-C-top - total counts	3-C-top - RPKM	4-A-belly - total counts	4-A-belly - RPKM	5-A-legm - total counts	5-A-legm - RPKM	6-C-megm - total counts	6-C-megm - RPKM	7-A-legs - total counts	7-A-legs - RPKM	8-C-legs - total counts	8-C-legs - RPKM	Total number of reads	Average RPKM		AMP		Annotation	Comments
1	Paralithocin_1_FL	1..711	110248	443473	38477	149679	132407	272308	95745	323064	53655	393398	215669	432777	157423	432043	803624	349535		AP02959_Paralithocin 1	PcPar1	Paralithocin 1 (the red king crab, crustaceans, arthropods, invertebrates, animals; 4S=S; UCSS1a)
2	Paralithocin_2.2_FL	1..530	9033	48721.6	19455	101492	24644.5	67976	6111.5	27662.5	3040	29905.6	12914	34751.9	14235.5	52409.3	89433.5	51845.6		AP02960_Paralithocin 2	PcPar2	Paralithocin 2 (the red king crab, crustaceans, arthropods, invertebrates, animals; 4S=S; UCSS1a)
3	Paralithocin_2_FL	1..541	12416.5	65618.8	22154.5	113280	30003.5	81092.4	14152	62767.2	8501.5	81922	30144	79499.6	32403	116848	149775	85861.1		AP02960_Paralithocin 2.2	PcPar2.2	Paralithocin 2 (the red king crab, crustaceans, arthropods, invertebrates, animals; 4S=S; UCSS1a)
4	TRINITY_DN5503_c0_g1_i1	1..372	23381	179684	11157	82944.1	35485	139478	16772	108161	11534	161565	41261	158246	25713	134878	165303	137851		AP02961_Paralithocin 3	PcPar3	Paralithocin 3 (the red king crab, crustaceans, arthropods, invertebrates, animals; 4S=S; UCSS1a)
5	TRINITY_DN10386_c1_g2_i1	1..903	1954.5	6195.1	3343	10240.9	2655.5	4301.3	3179	8448.87	3128	18054	2293	3623.09	3312.5	7157.43	19865.5	8288.66		AP01575_TCP	PcTCP	TCP (Thrombin-derived C-terminal Peptide, humans, primates, mammals, animals; Derivatives: VFR17 and HVF18)/trypsin-3-like, partial [Penaeus vannamei]	3' fragment
6	TRINITY_DN11095_c2_g1_i1-RC	1..1286	34.5	76.7811	42	90.2796	56.5	64.2461	10	18.6615	7.5	30.3746	24	26.6498	16	24.2231	190.5	47.3165		AP03038_SPINK9-v1	PcSPINK9	SPINK9-v1/Kazal-type serine proteinase inhibitor 1 [Apostichopus japonicus]
7	TRINITY_DN1178_c0_g1_i1	1..2216	1079.5	1392.32	658	821.479	1580	1042.36	576	623.37	215	505.562	672	432.783	356.5	313.973	5137	733.122		AP00294_eNAP-1	PceNAP1	eNAP-1 (alpha defensin, 3S-S, UCSS1a; horse, mammals, animals; horsy)/granulins-like isoform X1 [Penaeus vannamei]
8	TRINITY_DN118338_c0_g1_i1	1..213	13.5	181.482	31.5	407.728	29.5	202.59	5.5	61.301	11.5	279.859	23.5	156.893	31.5	290.442	146.5	225.756		AP02813_Acipensin	PcAcp2	histone H2A-like [Osmia bicornis bicornis]	3' fragment
9	TRINITY_DN14568_c0_g1_i1	1..1466	777	1516.46	541.5	1022.46	750	748.058	357	583.888	252.5	896.579	430.5	418.787	379.5	505.554	3488	813.113		AP00308_Buforin	PcBuf1	Buforin-like (histone H2A)/AP00489_Hipposin
10	TRINITY_DN201_c0_g1_i2-RC	1..1499	17171	32748.9	23166.5	42734.2	28062.5	27375.8	12962	20743.5	10877	37819.5	14882	14163	18693	24321	125814	28558		AP02533_cgTbeta	PcßThm	cgTbeta /beta- thymosin 3 [Penaeus japonicus]
11	TRINITY_DN21150_c0_g1_i2	1..855	1804.5	6037.23	2213.5	7162.08	3975	6797.03	1067	2994.78	569.5	3470.02	1201	2004.42	845	1928.12	11675.5	4341.95		AP01540_SP-BN	PcSPBN	SP-BN (N-terminal region of Surfactant Protein B; saposin-like, SAPLIP; 3S=S; UCSS1a; mouse, mammals, animals; Mimicries: KL4 peptide)/saposin isoform 1 [Penaeus vannamei]	5' fragment
12	TRINITY_DN2174_c0_g1_i1	1..1568	204.5	373.481	139	245.179	204.5	190.4	87	133.233	75.5	251.28	114	103.796	104	129.738	928.5	203.872		AP02453_Scolopendin	PcScl1	Scolopendin 1 (myriapods, arthropods, invertebrates, animals; XXA)/cyclin-dependent kinase 1-like [Penaeus vannamei]
13	TRINITY_DN2629_c0_g1_i6	1..882	46497.5	150773	90981	285308	203418	337243	139450	379300	23629	139694	193948	313743	103017	227937	800940	262000		AP02625_CqCrs	PcCrs3	CqCrs (CqCrustin, crustaceans, arthropods, invertebrates, animals; UCSS1a)/crustin antimicrobial peptide [Portunus trituberculatus]
14	TRINITY_DN26532_c3_g1_i1-RC	1..799	8088	28955.1	9355.5	32381.8	13380	24486.9	4163	12497.4	5182.5	33807.1	7698	13747.8	10597	25889.5	58464	24538		AP02096_Ubiquicidin	PcUbi2	Ubiquicidin (UBI 1-59, the ribosomal protein S30, human, primates, mammals, animals)
15	TRINITY_DN27023_c0_g1_i2	1..580	0	0	3	14.4106	2.5	6.28831	0.5	2.03384	0.5	4.40604	0	0	3.5	11.8926	10	5.57592		AP02388_BPTI	PcBPT1	BPTI (Bovine Pancreatic Trypsin Inhibitor; UCSS1a; cattle, ruminants, mammals, animals; 3S=S)
16	TRINITY_DN3350_c1_g6_i1	1..621	6494	29905.7	4595.5	20464.3	13122	30901	5139	19850.7	828.5	6953.16	11529.5	26483.5	3864.5	12140	45573	20956.9		AP02147_ALF	PcALF2	ALFpm3 (ALF-Pm3; anti-lipopolysaccharide factor)
17	TRINITY_DN435_c4_g1_i3	1..913	41683.5	130570	40059.5	121359	55947	89609.1	16124.5	42374.5	10669.5	60915	39472.5	61688.1	33306	71182.6	237262	82528.4		AP02147_ALF	PcALF3	ALFpm3 (ALF-Pm3; anti-lipopolysaccharide factor)
18	TRINITY_DN4719_c0_g1_i3	1..609	70	328.577	69.5	315.727	161.5	387.492	21	82.754	7	59.6025	44.5	104.402	22.5	71.6702	396	192.889		AP02766_S. scrofa lysozyme	PcLys1	S. scrofa lysozyme (SSL; pigs, mammals, animals; UCSS1a; Derivatives: LP and SP)
19	TRINITY_DN5103_c0_g1_i1	1..499	14402	82544.7	27754.5	153841	40550.5	118823	24631	118428	25504.5	266429	26101	74635.9	30595.5	119654	189539	133479		AP02030_cUbiquitin	PcUbq	cgUbiquitin (oyster, molluscs, invertebrates, animals)/ubiquitin/ribosomal L40 fusion protein [Eriocheir sinensis]
20	TRINITY_DN5804_c5_g1_i1	1..2439	4774	5600.92	5766	6535.95	8480.5	5084.8	2674.5	2630.56	2215.5	4740.29	3254	1903.39	3213.5	2572.12	30378	4152.58		AP02712_Lc-NK-lysin	PcLys1	Lc-NK-lysin (fish, animals, 4S=S, UCSS1)/prosaposin-like [Penaeus vannamei]	3' fragment
21	TRINITY_DN592_c0_g3_i1	1..506	558.5	3157.86	729.5	3986.18	533	1540.19	312	1478.31	208	2144.61	610	1720.91	792.5	3057.18	3743.5	2440.75		AP02625_CqCrs	PcCrs4	CqCrs (CqCrustin, crustaceans, arthropods, invertebrates, animals; UCSS1a)/crustin antimicrobial peptide [Portunus trituberculatus]	3' fragment
22	TRINITY_DN719_c0_g2_i1	1..959	466	1389.88	473	1365.46	722.5	1101.26	497	1243.22	290.5	1579.18	508	755.326	334	680.267	3291	1159.23		AP00208_Peptide 3910	PcPar4	Peptide 3910
23	TRINITY_DN7452_c0_g1_i1	1..776	5	18.2816	3.5	12.5168	3.5	6.5616	37	114.479	0.5	3.42741	22.5	41.3921	6	15.2618	78	30.2743		AP02752_CrustinPm1	PcCrs6	CrusEs (crustin)/CrustinPm1 (UCSS1a; ?S=S; modular design; shrimp, crustaceans, arthropods, invertebrates, animals; BBL)/crustin 4 [Panulirus japonicus]
24	TRINITY_DN77684_c0_g1_i1	1..475	0.5	3.07459	4	23.6621	0	0	1	5.05235	0	0	3.5	10.4927	1	4.11014	10	6.62741		AP02147_ALF	PcALF4	ALFpm3 (ALF-Pm3; anti-lipopolysaccharide factor)
25	TRINITY_DN788_c0_g2_i2	1..1063	21513	57888.1	24931.5	64868.9	28705	39484.6	21383	48265.4	11795.5	57852.1	33008.5	44304.1	29518.5	54190.1	170855	52407.6		AP02753_CrustinPm7	PcCrs8	CrustinPm7 (UCSS1a; ?S=S; modular design; shrimp, crustaceans, arthropods, invertebrates, animals; BBL)
26	TRINITY_DN90639_c0_g1_i1	1..3048	13866	13014.1	20036.5	18183.5	18067	8668.26	14948.5	11768.9	13915	23803.4	14997	7020.78	21167	13554.5	116997	13716.2		AP02797_cOT2	PcTrf1	cOT2 (UCSS1; Siamese crocodile, reptiles, animals)/Transferrin [Penaeus vannamei]	3' fragment
27	TRINITY_DN92735_c3_g1_i1	1..1813	133	209.07	103.5	157.725	106	85.466	59	78.1206	62	178.001	124.5	97.922	141.5	152.148	729.5	136.922		AP02595_CcAMP1	PcAMP1	CcAMP1 (insects, arthropods, invertebrates, animals)/medium-chain specific acyl-CoA dehydrogenase, mitochondrial isoform X3 [Strigops habroptila]
